# Supplementary material for: Automated Quantification of sTIL Density with H&E-Based Digital Image Analysis Has Prognostic Potential in Triple-Negative Breast Cancers
Source: Cancers (Basel). 2021 Jun 18;13(12):3050. doi: 10.3390/cancers13123050 (PMC8235502; doi:10.3390/cancers13123050)
Supplement: Supplementary file 1 [file cancers-13-03050-s001.zip]

Archive with 1 entries (1 files):
- cancers-1238977-supplementary.pdf
